# Supplementary material for: The effect of trait mindfulness on social media rumination: Upward social comparison as a moderated mediator
Source: Front Psychol. 2022 Oct 4;13:931572. doi: 10.3389/fpsyg.2022.931572 (PMC9577495; doi:10.3389/fpsyg.2022.931572)
Supplement: Supplementary file 1 [file Data_Sheet_1.CSV]

Q1_ÐÐ1	Q1_ÐÐ2	Q1_ÐÐ3	Q1_ÐÐ4	Q1_ÐÐ5	Q2_ÐÐ1	Q2_ÐÐ2	Q2_ÐÐ3	Q2_ÐÐ4	Q2_ÐÐ5	Q5_ÐÐ1	Q5_ÐÐ2	Q5_ÐÐ3	Q5_ÐÐ4	Q5_ÐÐ5	Q9_ÐÐ1	Q9_ÐÐ2	Q9_ÐÐ3	gender	age	usage	education	totalvalue	mindfulness	USC	rumination	SE
5	6	4	6	6	3	3	3	3	3	5	4	5	5	5	5	5	6	1	2	4	4	194	5.4	3	4.8	5.33333333333333
4	4	4	5	4	2	2	2	2	2	5	3	4	6	5	6	6	6	1	2	4	3	176	4.2	2	4.6	6
6	6	7	7	7	2	2	2	2	1	2	2	2	2	2	5	5	4	1	2	3	3	125	6.6	1.8	2	4.66666666666667
5	6	6	5	6	3	2	2	2	2	3	3	2	4	5	6	7	6	2	2	2	4	167	5.6	2.2	3.4	6.33333333333333
6	6	6	7	6	2	2	2	2	2	6	2	5	5	6	7	7	7	1	2	3	4	173	6.2	2	4.8	7
5	4	4	4	5	3	3	3	3	3	2	2	2	2	2	5	5	5	1	1	4	3	138	4.4	3	2	5
6	6	6	6	6	2	2	2	2	2	4	3	3	3	3	3	3	3	2	1	4	3	144	6	2	3.2	3
4	5	6	5	6	3	4	4	4	4	5	3	4	4	5	5	4	5	1	1	2	3	200	5.2	3.8	4.2	4.66666666666667
6	6	6	5	6	2	2	2	2	2	5	2	5	5	5	6	6	6	1	2	3	4	131	5.8	2	4.4	6
4	4	6	5	5	2	2	2	2	2	2	2	2	2	2	7	7	7	2	1	3	3	178	4.8	2	2	7
7	7	7	4	7	5	5	1	1	1	7	1	1	1	7	7	7	7	1	2	2	4	164	6.4	2.6	3.4	7
5	6	4	4	6	2	2	1	2	2	1	1	1	1	1	4	4	4	2	2	3	3	133	5	1.8	1	4
6	6	5	6	6	4	3	4	3	3	6	3	5	6	5	4	4	4	1	1	3	4	173	5.8	3.4	5	4
7	7	7	7	7	5	5	5	1	5	5	1	1	1	7	7	7	7	1	1	3	4	133	7	4.2	3	7
4	5	5	6	4	3	5	4	5	5	5	5	6	5	5	4	5	5	2	2	4	4	187	4.8	4.4	5.2	4.66666666666667
4	5	5	5	5	5	5	3	4	5	7	3	6	6	6	6	7	7	1	1	2	4	202	4.8	4.4	5.6	6.66666666666667
5	5	5	5	5	6	6	2	2	5	6	2	2	5	4	6	6	6	1	2	2	4	194	5	4.2	3.8	6
5	4	4	6	4	6	5	5	4	6	5	5	5	4	4	5	5	5	1	2	3	3	204	4.6	5.2	4.6	5
5	5	5	6	5	3	5	4	5	4	6	3	6	5	5	5	5	5	1	2	2	4	211	5.2	4.2	5	5
6	6	6	6	5	3	2	2	4	4	5	3	4	4	5	6	6	6	1	1	4	4	208	5.8	3	4.2	6
7	6	6	5	6	5	4	3	3	5	6	6	7	6	7	5	5	6	2	2	4	4	193	6	4	6.4	5.33333333333333
4	5	4	6	6	5	4	3	2	2	6	3	5	5	6	5	4	5	1	2	3	3	185	5	3.2	5	4.66666666666667
7	7	6	7	7	1	1	3	1	1	5	1	1	5	5	7	7	7	2	2	3	4	136	6.8	1.4	3.4	7
5	5	6	6	5	5	4	4	3	3	5	3	3	4	5	5	5	6	2	1	3	4	173	5.4	3.8	4	5.33333333333333
6	5	5	5	6	3	1	2	2	2	4	4	5	6	6	3	2	3	1	2	3	3	204	5.4	2	5	2.66666666666667
7	7	7	7	7	1	1	1	1	1	1	1	1	1	1	1	1	1	1	2	1	4	51	7	1	1	1
7	6	7	7	7	1	1	1	1	1	7	1	5	1	1	7	7	7	2	4	2	2	173	6.8	1	3	7
5	4	4	5	4	3	3	2	2	2	5	2	4	3	3	5	6	6	2	2	2	4	144	4.4	2.4	3.4	5.66666666666667
5	4	4	4	5	2	2	2	3	3	3	3	2	2	2	3	5	5	1	3	3	4	149	4.4	2.4	2.4	4.33333333333333
5	5	6	4	5	4	5	5	6	5	5	3	3	4	5	4	3	2	2	1	3	4	221	5	5	4	3
4	6	6	6	6	6	6	6	6	6	5	1	4	4	5	5	4	4	1	2	3	3	143	5.6	6	3.8	4.33333333333333
6	6	6	6	6	3	3	3	3	3	3	1	2	2	3	5	5	5	1	1	2	3	131	6	3	2.2	5
6	5	6	5	5	4	4	4	5	4	5	3	4	4	4	5	5	5	2	2	3	4	207	5.4	4.2	4	5
4	5	4	6	4	3	3	5	3	3	5	4	4	6	6	4	4	4	1	1	4	4	193	4.6	3.4	5	4
4	5	5	5	5	5	4	4	4	4	5	3	3	4	5	6	6	6	2	1	3	4	183	4.8	4.2	4	6
5	5	4	5	5	1	1	1	1	1	5	3	1	1	5	7	7	7	2	1	4	3	145	4.8	1	3	7
6	6	5	6	6	2	4	2	3	2	6	6	6	6	5	6	4	6	1	1	3	4	175	5.8	2.6	5.8	5.33333333333333
5	5	4	6	5	2	6	2	2	4	2	1	1	1	2	3	3	3	1	2	2	3	131	5	3.2	1.4	3
6	5	5	6	5	6	3	3	3	3	6	3	5	5	7	7	7	7	2	2	2	4	197	5.4	3.6	5.2	7
4	5	4	6	4	2	2	4	4	2	5	2	3	2	5	4	4	5	1	2	2	4	190	4.6	2.8	3.4	4.33333333333333
6	6	5	5	5	5	5	5	5	5	5	5	5	5	5	5	5	5	2	2	4	3	202	5.4	5	5	5
4	5	4	4	5	4	3	3	4	3	3	4	4	3	3	5	5	5	2	2	3	4	167	4.4	3.4	3.4	5
6	6	6	7	7	1	5	5	6	3	4	2	1	3	5	3	5	5	1	2	3	3	144	6.4	4	3	4.33333333333333
6	7	6	7	7	6	6	1	1	1	6	1	5	5	5	4	4	4	2	2	4	3	158	6.6	3	4.4	4
6	6	6	7	5	3	3	2	2	2	7	4	5	4	6	4	7	4	1	2	2	3	194	6	2.4	5.2	5
6	5	5	4	4	2	3	3	3	3	3	2	2	2	2	5	6	6	2	1	2	3	174	4.8	2.8	2.2	5.66666666666667
4	5	5	6	4	5	5	5	5	4	6	4	5	5	5	5	5	5	1	2	3	4	202	4.8	4.8	5	5
4	5	6	7	6	1	1	2	1	1	1	1	1	1	1	4	5	6	2	2	2	4	116	5.6	1.2	1	5
6	6	6	5	5	2	2	2	2	2	3	3	2	6	5	6	6	6	1	2	3	3	164	5.6	2	3.8	6
6	6	6	5	6	2	3	2	3	4	5	2	5	5	6	6	6	6	1	2	3	3	152	5.8	2.8	4.6	6
5	7	5	6	4	2	2	3	2	3	3	2	1	1	1	5	4	4	2	3	3	3	136	5.4	2.4	1.6	4.33333333333333
5	5	5	5	5	4	3	1	3	1	5	1	5	6	6	7	6	7	1	1	3	4	174	5	2.4	4.6	6.66666666666667
5	5	4	5	5	4	4	7	7	7	2	4	6	2	2	5	5	5	1	2	2	4	206	4.8	5.8	3.2	5
6	5	5	5	5	4	4	3	3	3	5	3	3	4	6	6	3	5	1	1	4	3	185	5.2	3.4	4.2	4.66666666666667
7	6	6	6	6	6	6	6	6	4	7	4	6	6	7	4	4	5	2	1	4	4	225	6.2	5.6	6	4.33333333333333
6	6	5	5	5	5	5	6	6	6	7	3	6	6	6	7	7	7	1	2	4	4	198	5.4	5.6	5.6	7
5	4	5	4	5	5	6	5	5	3	6	5	6	5	6	5	5	5	2	1	3	4	225	4.6	4.8	5.6	5
4	5	5	4	5	2	2	2	3	2	1	1	1	2	2	4	4	5	1	1	2	3	109	4.6	2.2	1.4	4.33333333333333
5	5	4	4	4	5	5	5	5	4	5	3	3	5	5	4	4	4	2	2	3	4	162	4.4	4.8	4.2	4
6	6	6	6	6	2	2	4	3	2	6	2	4	4	6	6	6	6	2	2	4	4	164	6	2.6	4.4	6
6	5	6	6	6	2	2	3	2	2	2	2	1	1	6	6	6	6	1	1	3	3	141	5.8	2.2	2.4	6
5	5	5	6	5	3	5	5	3	3	5	3	6	6	6	5	5	5	2	1	4	3	222	5.2	3.8	5.2	5
5	5	6	5	5	5	4	5	4	5	5	5	4	5	4	4	5	5	1	2	4	3	205	5.2	4.6	4.6	4.66666666666667
5	5	4	6	4	6	6	5	5	5	6	5	6	6	6	3	3	3	2	1	4	3	216	4.8	5.4	5.8	3
6	7	6	4	6	2	2	2	2	2	4	2	4	2	5	6	6	6	1	2	2	4	141	5.8	2	3.4	6
5	6	5	4	5	3	4	4	5	3	5	5	5	5	5	5	5	5	1	1	4	3	185	5	3.8	5	5
7	7	6	6	6	3	3	3	3	3	5	1	2	3	6	6	6	6	2	1	3	3	131	6.4	3	3.4	6
5	5	5	5	5	3	3	3	3	3	4	4	4	4	4	3	3	3	1	1	4	3	155	5	3	4	3
6	6	5	6	6	3	3	3	4	4	4	3	4	4	5	4	4	4	1	4	3	3	157	5.8	3.4	4	4
6	6	6	5	5	6	5	5	5	5	7	1	1	6	6	5	3	4	2	2	4	4	207	5.6	5.2	4.2	4
6	6	6	5	6	5	5	5	5	5	7	5	7	5	5	4	4	4	2	1	2	4	192	5.8	5	5.8	4
6	7	7	4	6	2	6	2	3	3	5	2	5	5	5	5	5	6	1	2	2	4	187	6	3.2	4.4	5.33333333333333
6	5	6	4	6	3	2	1	2	2	5	1	4	4	6	6	6	6	2	2	3	3	192	5.4	2	4	6
4	6	7	5	7	2	3	5	1	1	4	5	1	1	1	7	7	7	1	2	2	4	160	5.8	2.4	2.4	7
4	5	5	6	6	1	1	1	1	1	5	5	4	4	3	3	3	3	1	2	2	3	125	5.2	1	4.2	3
5	5	5	5	5	5	5	5	5	5	4	4	4	4	4	4	4	4	2	2	4	4	194	5	5	4	4
5	5	5	6	5	2	2	3	2	2	2	2	3	4	3	3	3	4	1	2	2	3	133	5.2	2.2	2.8	3.33333333333333
6	6	6	5	6	4	5	5	5	5	5	1	6	4	5	6	7	6	2	2	4	4	192	5.8	4.8	4.2	6.33333333333333
4	5	5	6	5	5	6	3	3	4	6	5	5	6	6	5	6	7	1	1	3	3	180	5	4.2	5.6	6
4	7	6	5	5	1	5	3	4	3	1	1	1	1	4	4	5	5	1	1	2	3	135	5.4	3.2	1.6	4.66666666666667
5	4	5	5	5	5	5	6	5	5	5	3	2	2	6	4	4	4	2	1	2	3	174	4.8	5.2	3.6	4
7	7	6	5	6	3	2	4	5	4	1	4	3	6	6	6	4	5	1	2	4	3	228	6.2	3.6	4	5
7	5	7	7	4	4	2	1	1	1	2	4	2	2	2	4	6	7	1	2	4	4	138	6	1.8	2.4	5.66666666666667
7	7	7	7	7	2	2	1	1	1	4	1	1	1	6	7	7	7	2	2	2	3	161	7	1.4	2.6	7
6	6	5	6	6	2	3	4	5	2	1	2	2	1	1	3	5	4	1	3	2	3	136	5.8	3.2	1.4	4
6	7	7	7	7	3	4	1	1	5	7	3	2	6	7	4	4	4	2	2	2	4	148	6.8	2.8	5	4
6	7	6	6	6	2	2	2	2	2	1	1	1	1	1	6	5	5	1	2	3	3	142	6.2	2	1	5.33333333333333
6	6	6	5	5	6	6	6	6	6	7	4	5	6	6	3	3	3	2	2	4	3	226	5.6	6	5.6	3
4	4	4	5	5	2	2	2	2	2	5	2	3	3	6	6	7	7	1	2	2	4	154	4.4	2	3.8	6.66666666666667
4	5	4	5	4	2	4	2	3	2	3	3	3	2	2	5	5	6	1	2	2	4	155	4.4	2.6	2.6	5.33333333333333
4	5	5	6	5	7	6	3	5	7	6	6	4	7	3	3	2	2	2	1	2	3	181	5	5.6	5.2	2.33333333333333
5	5	5	5	5	1	1	1	1	1	3	2	3	2	3	5	6	6	2	2	2	4	129	5	1	2.6	5.66666666666667
7	7	7	7	7	1	1	1	1	1	3	3	3	3	3	6	6	6	1	2	4	4	128	7	1	3	6
5	6	6	7	7	1	1	3	1	2	6	7	1	1	1	6	6	7	1	3	2	3	160	6.2	1.6	3.2	6.33333333333333
4	5	4	4	5	2	3	3	3	3	2	2	2	2	2	3	3	4	2	2	1	4	134	4.4	2.8	2	3.33333333333333
5	4	4	5	4	3	7	3	7	7	2	2	2	3	3	5	4	6	1	2	2	3	159	4.4	5.4	2.4	5
5	5	5	4	5	3	6	4	2	2	4	4	5	5	6	5	5	5	1	2	4	3	195	4.8	3.4	4.8	5
6	6	7	7	7	2	6	2	6	2	3	1	1	2	6	6	6	6	2	2	2	3	157	6.6	3.6	2.6	6
4	6	4	7	6	1	1	1	1	1	4	1	2	3	4	4	3	4	1	2	3	2	132	5.4	1	2.8	3.66666666666667
7	7	7	6	6	6	6	6	6	6	3	1	1	1	2	4	4	4	2	2	2	3	152	6.6	6	1.6	4
5	6	5	4	6	3	4	5	4	4	5	3	4	5	5	5	5	5	2	2	2	4	160	5.2	4	4.4	5
5	6	6	7	6	2	1	1	1	1	4	3	1	1	4	6	6	6	2	2	2	4	133	6	1.2	2.6	6
7	5	6	5	6	3	3	4	3	3	6	4	2	4	4	5	5	5	1	2	2	3	187	5.8	3.2	4	5
5	5	5	4	5	5	3	5	3	5	6	3	6	6	6	3	4	4	1	2	4	4	212	4.8	4.2	5.4	3.66666666666667
6	6	5	5	5	5	6	5	4	4	6	4	6	6	6	6	6	5	2	2	3	4	212	5.4	4.8	5.6	5.66666666666667
6	6	6	6	6	2	4	1	2	2	6	2	4	4	6	2	2	2	1	2	4	3	202	6	2.2	4.4	2
4	4	5	4	4	7	7	7	7	7	7	5	4	4	6	5	3	3	2	2	4	3	246	4.2	7	5.2	3.66666666666667
4	5	6	5	5	5	5	2	5	5	5	1	5	5	5	5	5	5	2	1	3	3	205	5	4.4	4.2	5
6	6	6	5	4	2	4	5	2	3	4	2	2	2	2	7	7	7	2	1	3	3	143	5.4	3.2	2.4	7
5	5	5	5	4	2	2	2	2	2	2	2	2	1	1	7	7	7	2	2	3	4	135	4.8	2	1.6	7
6	7	7	7	7	1	1	1	1	1	7	7	7	7	6	1	4	4	1	1	4	3	192	6.8	1	6.8	3
5	6	6	6	6	1	5	3	5	4	5	1	1	1	1	2	4	3	2	2	4	3	138	5.8	3.6	1.8	3
5	5	5	5	5	6	5	4	5	4	6	2	5	5	6	4	5	5	2	2	4	3	217	5	4.8	4.8	4.66666666666667
5	5	5	5	6	5	6	3	3	5	6	3	6	5	6	5	5	5	1	2	4	4	221	5.2	4.4	5.2	5
5	6	6	7	6	1	4	1	1	4	6	1	1	1	7	4	4	5	1	2	3	4	161	6	2.2	3.2	4.33333333333333
4	4	4	4	4	4	4	4	4	4	4	4	5	5	5	3	3	3	2	1	1	3	160	4	4	4.6	3
7	5	5	7	4	1	1	1	7	1	2	1	7	4	5	3	5	1	1	1	3	3	154	5.6	2.2	3.8	3
4	5	5	4	4	3	3	3	3	3	1	1	6	4	2	3	2	2	1	1	4	3	150	4.4	3	2.8	2.33333333333333
5	5	5	5	4	5	5	5	5	5	4	3	3	3	3	5	6	6	2	2	3	3	211	4.8	5	3.2	5.66666666666667
5	6	6	6	6	2	2	1	1	1	6	1	1	1	1	6	6	6	2	2	2	3	106	5.8	1.4	2	6
6	6	4	5	6	1	1	1	1	2	4	1	1	3	3	7	7	7	1	2	2	4	125	5.4	1.2	2.4	7
5	4	7	5	4	5	4	3	3	3	6	3	7	7	6	5	4	4	2	1	4	3	203	5	3.6	5.8	4.33333333333333
4	6	6	5	6	5	6	3	7	4	6	2	7	6	6	3	4	4	1	2	4	3	238	5.4	5	5.4	3.66666666666667
6	6	6	6	6	2	2	2	2	2	4	4	4	4	3	4	4	4	1	2	3	3	155	6	2	3.8	4
5	6	5	6	5	4	5	5	4	4	6	5	5	4	5	6	6	7	1	2	3	4	207	5.4	4.4	5	6.33333333333333
6	6	6	6	6	3	5	5	5	3	1	2	1	1	1	5	5	2	1	2	2	3	169	6	4.2	1.2	4
6	6	6	6	4	1	1	1	1	1	2	1	2	2	2	4	4	4	2	2	3	3	109	5.6	1	1.8	4
6	4	5	7	6	5	5	5	5	5	5	6	2	6	5	6	6	5	2	1	3	4	200	5.6	5	4.8	5.66666666666667
7	7	7	7	6	1	2	1	1	1	4	4	4	4	4	7	7	7	2	2	3	4	135	6.8	1.2	4	7
7	7	5	4	7	1	1	1	4	2	3	3	2	3	2	4	4	6	2	2	2	3	131	6	1.8	2.6	4.66666666666667
5	4	4	7	5	2	1	1	1	1	1	1	1	1	1	5	5	5	2	2	2	3	111	5	1.2	1	5
4	4	5	5	5	2	4	3	2	4	5	2	5	5	3	5	5	5	2	1	2	3	158	4.6	3	4	5
6	6	6	5	6	2	2	2	1	3	5	4	6	6	6	2	3	4	2	2	3	4	206	5.8	2	5.4	3
6	6	6	6	6	4	4	4	4	4	6	6	5	5	5	5	5	5	1	2	2	3	157	6	4	5.4	5
5	6	4	6	6	2	2	1	1	1	4	4	4	2	2	4	4	4	2	3	2	3	120	5.4	1.4	3.2	4
5	5	4	4	5	2	4	3	5	4	3	4	3	6	4	5	4	3	2	1	2	3	174	4.6	3.6	4	4
6	6	6	6	6	1	1	1	1	1	1	1	1	1	1	1	1	1	1	2	4	3	56	6	1	1	1
7	7	7	7	7	3	3	2	2	2	5	4	4	5	5	5	5	5	1	2	3	3	148	7	2.4	4.6	5
7	7	7	7	7	1	4	1	1	1	4	1	1	1	1	4	4	4	2	2	2	3	113	7	1.6	1.6	4
4	5	5	4	4	4	5	5	5	5	3	2	3	4	4	4	5	5	2	2	2	3	183	4.4	4.8	3.2	4.66666666666667
5	5	4	4	5	3	3	3	3	3	4	4	4	4	5	4	5	5	1	2	1	3	178	4.6	3	4.2	4.66666666666667
7	7	6	6	5	4	2	2	1	1	4	1	5	5	5	5	6	6	2	2	4	4	129	6.2	2	4	5.66666666666667
5	5	5	5	5	6	6	6	6	5	6	6	6	6	6	4	5	4	1	3	4	3	215	5	5.8	6	4.33333333333333
4	4	5	6	5	1	1	1	1	1	1	1	1	1	3	5	5	6	1	2	4	4	154	4.8	1	1.4	5.33333333333333
5	5	5	5	4	3	2	2	2	2	5	4	4	4	4	4	4	4	2	2	2	4	157	4.8	2.2	4.2	4
4	4	4	7	7	4	4	1	1	1	1	1	7	7	7	4	6	6	1	2	2	4	154	5.2	2.2	4.6	5.33333333333333
7	7	7	7	7	1	1	1	1	1	1	1	1	1	1	7	7	7	2	2	3	3	105	7	1	1	7
7	7	7	7	7	1	1	1	1	1	1	1	1	1	1	1	1	1	1	2	2	4	51	7	1	1	1
5	6	5	5	6	4	5	3	3	4	3	4	5	5	5	4	6	6	2	2	3	3	175	5.4	3.8	4.4	5.33333333333333
6	6	5	5	5	2	5	5	6	5	5	4	5	7	7	4	4	6	1	2	2	3	216	5.4	4.6	5.6	4.66666666666667
7	7	7	7	7	1	1	2	2	2	3	2	3	2	6	4	6	7	2	3	3	3	135	7	1.6	3.2	5.66666666666667
7	7	7	7	7	2	7	4	5	5	4	1	1	1	1	3	3	7	1	2	2	2	113	7	4.6	1.6	4.33333333333333
6	6	6	6	6	2	2	2	2	2	5	1	2	3	4	5	5	5	1	2	4	4	127	6	2	3	5
6	7	7	6	6	1	3	1	1	1	5	1	2	3	6	5	7	5	2	2	4	3	142	6.4	1.4	3.4	5.66666666666667
5	5	6	7	6	1	1	1	1	1	3	2	1	3	4	6	6	6	2	2	3	3	133	5.8	1	2.6	6
5	6	6	5	5	5	5	5	5	5	5	6	5	4	6	3	4	4	2	1	3	3	221	5.4	5	5.2	3.66666666666667
5	7	7	7	6	7	7	7	6	5	3	1	5	2	2	4	6	3	2	2	3	3	229	6.4	6.4	2.6	4.33333333333333
5	5	5	5	4	2	2	2	2	2	4	2	6	6	6	5	4	5	1	2	2	3	145	4.8	2	4.8	4.66666666666667
4	7	4	5	5	2	1	1	1	1	2	1	1	1	1	4	3	3	1	2	1	3	114	5	1.2	1.2	3.33333333333333
6	6	6	7	5	2	2	2	2	2	1	1	1	1	1	1	1	1	1	2	3	3	72	6	2	1	1
6	7	7	7	7	3	3	2	1	1	6	2	4	4	6	4	4	5	2	2	4	3	131	6.8	2	4.4	4.33333333333333
5	5	6	7	7	1	1	2	1	2	7	3	1	5	6	4	5	5	2	2	4	4	192	6	1.4	4.4	4.66666666666667
7	7	7	6	6	4	2	6	6	4	4	6	3	4	5	3	2	3	1	2	4	3	190	6.6	4.4	4.4	2.66666666666667
4	6	6	7	6	2	2	2	2	2	6	2	5	5	5	5	7	6	2	1	2	4	178	5.8	2	4.6	6
5	5	4	5	5	4	4	4	4	4	4	3	3	2	2	3	4	5	1	2	3	3	161	4.8	4	2.8	4
6	6	6	5	6	1	2	2	2	2	4	2	3	3	3	5	5	6	1	2	2	3	154	5.8	1.8	3	5.33333333333333
5	6	6	6	6	1	1	1	1	1	5	1	2	1	3	5	5	6	2	2	3	3	118	5.8	1	2.4	5.33333333333333
4	5	6	7	6	4	3	3	5	6	6	2	6	6	6	5	4	6	1	2	3	3	189	5.6	4.2	5.2	5
5	6	6	5	6	4	6	6	6	3	6	2	6	6	6	6	5	5	2	2	3	4	185	5.6	5	5.2	5.33333333333333
4	4	4	4	4	1	1	3	2	1	1	1	1	1	1	4	4	4	2	2	2	3	121	4	1.6	1	4
6	6	6	5	6	2	3	2	2	2	5	1	2	2	5	5	5	5	2	2	2	3	139	5.8	2.2	3	5
7	7	7	7	7	2	2	2	2	2	4	4	6	6	6	6	6	6	1	2	3	4	208	7	2	5.2	6
4	6	6	6	6	3	5	5	5	3	7	5	3	1	5	5	5	5	2	2	2	3	181	5.6	4.2	4.2	5
4	7	5	5	6	2	1	1	1	1	5	1	3	2	4	7	5	6	2	2	2	3	119	5.4	1.2	3	6
6	5	5	7	7	6	6	6	6	6	7	1	1	1	1	4	1	4	2	2	3	3	193	6	6	2.2	3
5	5	5	6	4	3	3	1	2	3	1	1	1	1	6	3	3	5	1	1	3	3	145	5	2.4	2	3.66666666666667
6	6	5	6	6	2	2	2	2	2	1	2	1	1	3	4	5	4	1	4	4	3	100	5.8	2	1.6	4.33333333333333
7	7	7	7	4	2	2	2	2	2	7	3	7	7	7	7	7	7	1	2	4	3	187	6.4	2	6.2	7
5	6	6	5	5	2	1	7	1	1	4	7	7	7	5	1	4	4	2	1	1	3	172	5.4	2.4	6	3
7	7	6	7	7	2	3	3	3	3	2	2	1	1	3	6	6	6	1	2	2	3	122	6.8	2.8	1.8	6
7	7	7	6	6	1	1	1	1	1	5	1	1	2	1	7	7	7	1	2	2	4	138	6.6	1	2	7
5	6	6	5	5	2	2	2	2	3	5	5	3	3	4	5	5	6	2	1	2	3	148	5.4	2.2	4	5.33333333333333
6	6	7	6	6	4	4	3	3	4	1	1	2	2	2	5	5	4	1	1	2	3	166	6.2	3.6	1.6	4.66666666666667
6	6	6	7	6	7	7	7	7	7	6	7	2	6	4	6	5	5	2	1	2	3	196	6.2	7	5	5.33333333333333
6	6	7	7	6	2	4	7	4	5	4	5	5	5	4	2	2	5	1	1	4	3	219	6.4	4.4	4.6	3
7	7	7	7	7	1	1	1	1	1	1	1	1	1	1	1	1	1	1	1	1	1	51	7	1	1	1
4	4	5	5	5	3	2	2	3	2	1	1	2	2	2	5	5	6	2	2	4	4	163	4.6	2.4	1.6	5.33333333333333
6	6	6	5	6	6	6	6	6	6	6	4	6	6	3	6	2	2	1	1	4	3	199	5.8	6	5	3.33333333333333
4	5	5	5	4	2	2	2	2	2	2	2	2	2	2	4	4	4	1	2	1	2	124	4.6	2	2	4
5	4	4	4	6	1	3	3	7	3	2	4	4	5	6	3	4	3	2	2	3	3	217	4.6	3.4	4.2	3.33333333333333
6	6	6	6	5	2	2	3	2	2	1	1	1	1	1	4	3	5	1	2	2	2	102	5.8	2.2	1	4
5	6	6	5	6	6	5	5	5	5	5	4	4	4	5	4	4	4	2	2	2	3	186	5.6	5.2	4.4	4
7	7	6	6	7	1	2	1	1	1	3	2	1	1	1	6	6	6	2	3	2	3	102	6.6	1.2	1.6	6
5	6	5	6	6	2	2	2	2	2	4	2	3	4	4	6	6	6	1	3	3	4	150	5.6	2	3.4	6
5	5	5	5	5	5	5	5	5	5	4	4	4	4	4	5	5	5	2	2	3	4	179	5	5	4	5
5	5	4	5	4	5	4	4	5	5	3	2	2	2	2	4	4	4	2	2	3	4	168	4.6	4.6	2.2	4
6	6	6	4	6	2	2	2	3	2	6	5	3	2	4	5	6	6	1	2	2	4	163	5.6	2.2	4	5.66666666666667
4	7	7	7	4	1	1	1	1	1	1	1	1	1	3	4	3	3	2	3	2	3	104	5.8	1	1.4	3.33333333333333
6	5	5	6	4	3	6	4	6	6	6	7	6	7	7	6	4	5	1	2	2	4	229	5.2	5	6.6	5
6	6	5	4	4	4	4	5	5	5	5	4	5	5	5	3	4	5	2	2	3	4	179	5	4.6	4.8	4
5	5	5	6	4	3	2	2	2	2	5	1	3	3	7	3	4	4	2	1	2	3	150	5	2.2	3.8	3.66666666666667
6	6	6	6	6	3	3	3	3	3	5	4	4	4	6	4	4	4	1	2	2	4	163	6	3	4.6	4
7	7	6	7	7	3	1	2	1	2	7	7	7	7	7	3	2	3	2	1	4	3	232	6.8	1.8	7	2.66666666666667
6	6	7	7	7	1	1	2	1	1	6	1	1	5	1	7	7	7	2	2	3	4	113	6.6	1.2	2.8	7
4	4	4	4	4	4	1	1	1	1	3	1	3	1	3	3	4	3	1	2	1	3	98	4	1.6	2.2	3.33333333333333
4	4	4	6	6	6	5	1	2	2	6	3	1	2	2	4	4	4	1	2	2	3	152	4.8	3.2	2.8	4
6	6	6	4	6	5	3	3	3	5	6	2	2	5	5	3	2	3	2	1	3	3	207	5.6	3.8	4	2.66666666666667
6	6	7	5	6	5	5	3	3	6	2	5	3	3	4	3	3	2	2	2	2	3	168	6	4.4	3.4	2.66666666666667
6	6	6	4	6	1	1	1	1	1	1	1	1	1	1	7	7	7	2	2	2	4	128	5.6	1	1	7
5	4	4	5	5	3	4	4	3	5	5	6	3	4	5	5	5	6	2	2	3	4	175	4.6	3.8	4.6	5.33333333333333
5	5	4	7	6	3	2	6	5	2	6	3	1	1	2	6	5	6	2	1	3	3	165	5.4	3.6	2.6	5.66666666666667
5	6	6	6	6	1	4	4	5	5	3	1	4	2	2	3	3	4	1	2	3	3	105	5.8	3.8	2.4	3.33333333333333
4	4	4	4	5	5	5	5	5	5	6	6	6	6	6	3	3	3	2	2	2	4	189	4.2	5	6	3
6	6	6	6	6	2	2	2	2	2	4	4	3	3	4	1	1	1	2	2	3	4	138	6	2	3.6	1
5	5	5	4	5	1	1	1	1	1	5	1	2	4	5	5	5	4	1	2	2	3	148	4.8	1	3.4	4.66666666666667
7	7	7	7	7	1	1	1	1	1	1	1	1	1	1	4	4	4	2	2	3	4	136	7	1	1	4
5	5	5	6	6	6	6	2	1	5	6	4	3	3	2	6	6	6	1	2	3	4	205	5.4	4	3.6	6
6	6	7	6	6	4	3	4	4	3	5	5	6	6	6	1	1	1	2	1	2	3	219	6.2	3.6	5.6	1
6	6	6	5	6	1	1	1	1	1	1	1	1	1	4	4	4	4	2	2	4	4	122	5.8	1	1.6	4
7	7	7	7	7	2	1	1	1	1	1	1	7	7	6	4	4	4	1	2	2	4	201	7	1.2	4.4	4
5	5	5	4	4	4	3	3	3	3	5	5	4	5	4	4	5	5	2	2	4	3	188	4.6	3.2	4.6	4.66666666666667
4	6	5	4	5	6	6	6	3	3	6	3	3	2	2	3	5	4	1	2	4	3	164	4.8	4.8	3.2	4
6	6	6	6	6	3	2	3	3	3	3	3	3	3	4	4	4	3	2	2	3	3	158	6	2.8	3.2	3.66666666666667
5	6	4	5	4	4	3	4	2	4	5	3	3	2	4	5	5	5	1	2	3	4	183	4.8	3.4	3.4	5
6	6	6	7	6	1	1	1	1	1	6	6	3	4	5	5	5	5	1	2	4	3	133	6.2	1	4.8	5
4	4	4	5	4	5	5	5	6	6	6	4	6	5	6	5	4	5	2	1	4	4	189	4.2	5.4	5.4	4.66666666666667
5	6	5	5	6	3	2	5	2	2	3	3	3	2	2	4	4	6	1	2	2	4	162	5.4	2.8	2.6	4.66666666666667
7	7	7	7	7	5	7	7	7	4	4	7	6	7	7	7	7	7	2	2	2	3	210	7	6	6.2	7
6	6	6	5	5	5	5	4	4	4	5	6	4	4	4	6	6	6	2	2	4	3	178	5.6	4.4	4.6	6
4	4	4	5	4	5	5	6	6	5	6	3	5	5	6	5	5	5	1	1	4	3	205	4.2	5.4	5	5
7	5	7	4	5	5	3	6	3	4	5	3	6	6	6	5	5	5	2	1	3	3	238	5.6	4.2	5.2	5
6	6	6	6	6	4	4	4	4	4	5	4	4	3	5	6	6	6	1	2	3	4	172	6	4	4.2	6
6	7	6	7	6	2	3	3	3	2	5	3	5	5	4	3	3	4	2	2	3	3	139	6.4	2.6	4.4	3.33333333333333
5	6	5	6	6	3	1	2	2	2	3	1	3	3	1	7	7	7	1	3	2	3	124	5.6	2	2.2	7
5	6	5	7	5	6	3	6	5	5	1	3	1	2	2	6	6	6	2	1	2	3	193	5.6	5	1.8	6
6	6	7	7	7	1	1	1	1	1	3	4	2	2	4	6	7	7	2	2	2	3	137	6.6	1	3	6.66666666666667
7	7	7	7	7	7	7	7	7	7	7	7	7	7	7	7	7	7	1	2	3	3	156	7	7	7	7
6	6	5	5	4	2	2	2	2	2	2	2	2	2	6	5	6	6	2	2	2	4	140	5.2	2	2.8	5.66666666666667
6	6	5	6	5	5	2	2	5	6	3	6	2	6	6	3	2	2	1	2	3	4	228	5.6	4	4.6	2.33333333333333
5	5	5	4	5	2	2	3	2	2	3	1	2	2	3	4	4	5	1	2	4	3	142	4.8	2.2	2.2	4.33333333333333
6	5	5	5	5	5	3	5	5	6	2	4	1	1	1	4	3	3	2	2	2	3	184	5.2	4.8	1.8	3.33333333333333
4	6	4	6	6	2	2	4	4	2	2	2	2	2	4	6	6	6	2	2	4	3	183	5.2	2.8	2.4	6
6	5	7	6	6	3	5	3	5	6	5	4	4	5	5	5	5	5	1	2	2	3	195	6	4.4	4.6	5
5	5	6	6	6	5	5	3	3	6	6	3	6	6	6	2	5	2	2	1	2	3	236	5.6	4.4	5.4	3
4	5	5	5	5	2	3	3	3	3	5	4	3	4	5	4	4	4	2	2	2	4	179	4.8	2.8	4.2	4
4	6	4	7	5	1	1	1	1	1	1	1	1	1	1	5	4	5	1	4	2	2	114	5.2	1	1	4.66666666666667
7	7	7	7	7	1	1	1	1	1	1	7	1	1	7	7	7	7	1	4	3	3	159	7	1	3.4	7
7	7	7	5	7	1	1	1	1	1	1	1	1	1	3	4	4	4	2	3	2	3	126	6.6	1	1.4	4
5	5	5	6	5	2	2	2	2	2	1	4	7	6	5	5	4	6	2	2	3	3	163	5.2	2	4.6	5
4	7	6	6	5	1	1	2	2	1	2	1	1	1	2	5	4	5	1	1	3	3	114	5.6	1.4	1.4	4.66666666666667
7	7	7	5	5	3	2	2	1	1	4	3	4	3	4	6	6	6	2	2	3	4	176	6.2	1.8	3.6	6
4	7	7	7	7	1	1	1	1	1	1	1	1	1	1	7	7	7	1	3	1	3	114	6.4	1	1	7
5	6	5	6	4	4	2	4	3	3	5	2	5	4	5	5	4	5	2	1	3	3	187	5.2	3.2	4.2	4.66666666666667
7	7	4	4	7	1	1	1	1	1	6	6	6	7	7	4	4	7	1	2	2	4	177	5.8	1	6.4	5
7	7	7	7	7	4	4	4	4	4	7	1	3	3	7	5	5	5	1	1	4	3	230	7	4	4.2	5
7	7	5	6	5	1	1	1	1	1	1	1	4	4	1	7	7	7	2	2	4	3	109	6	1	2.2	7
6	6	6	7	6	2	3	3	2	2	4	3	3	5	5	6	5	6	2	2	2	3	143	6.2	2.4	4	5.66666666666667
7	7	7	6	6	1	1	1	1	1	1	1	1	1	1	3	3	3	2	2	2	4	118	6.6	1	1	3
6	5	5	5	6	7	7	1	7	1	7	7	4	7	7	7	7	7	1	2	2	3	218	5.4	4.6	6.4	7
5	5	5	7	5	5	3	1	2	2	1	1	2	3	3	4	4	4	2	2	3	4	150	5.4	2.6	2	4
6	6	6	6	6	4	3	3	4	2	6	2	4	1	1	4	4	4	1	2	3	3	148	6	3.2	2.8	4
7	7	7	7	7	5	6	6	6	6	2	1	2	2	2	7	7	5	2	2	2	4	120	7	5.8	1.8	6.33333333333333
7	7	7	7	6	1	1	1	2	1	1	1	1	1	1	1	5	1	1	2	3	3	89	6.8	1.2	1	2.33333333333333
5	5	5	6	6	1	1	1	1	1	1	1	1	1	1	5	5	1	2	2	2	3	112	5.4	1	1	3.66666666666667
7	6	6	5	6	1	1	1	1	1	2	2	2	2	2	6	6	6	1	2	2	4	124	6	1	2	6
7	5	7	7	7	1	5	7	5	7	5	4	4	4	4	5	5	5	2	2	4	3	211	6.6	5	4.2	5
4	4	4	6	7	3	3	3	2	2	2	2	2	2	2	5	6	6	1	2	4	3	141	5	2.6	2	5.66666666666667
6	5	6	5	4	5	7	3	4	5	5	2	3	4	5	6	5	5	2	2	4	2	177	5.2	4.8	3.8	5.33333333333333
5	5	5	4	4	6	6	4	6	6	6	6	6	6	6	5	5	5	1	2	2	3	251	4.6	5.6	6	5
7	7	7	7	7	1	1	1	1	1	2	1	2	1	1	2	3	7	2	4	3	3	136	7	1	1.4	4
6	6	6	5	5	2	4	5	6	7	3	1	1	1	1	5	5	5	2	1	4	3	180	5.6	4.8	1.4	5
7	7	7	7	7	3	3	3	4	1	5	6	2	2	6	5	5	7	1	2	3	3	131	7	2.8	4.2	5.66666666666667
5	5	4	4	4	3	3	3	3	3	6	4	3	5	4	5	5	5	2	2	3	4	153	4.4	3	4.4	5
5	6	6	5	5	3	3	2	1	1	6	2	5	4	4	7	7	7	2	2	4	4	165	5.4	2	4.2	7
7	7	7	7	4	7	7	7	7	7	7	1	7	7	7	7	7	4	1	2	2	3	264	6.4	7	5.8	6
6	5	7	6	7	3	6	2	2	5	5	6	1	1	2	6	7	7	2	1	4	3	170	6.2	3.6	3	6.66666666666667
5	6	6	6	5	3	3	4	4	3	7	2	4	5	5	5	4	4	1	2	3	3	182	5.6	3.4	4.6	4.33333333333333
5	4	5	6	5	5	5	7	6	5	6	4	6	4	4	5	5	5	2	1	3	3	211	5	5.6	4.8	5
7	7	7	7	7	1	1	1	1	1	1	1	1	1	1	7	6	6	1	4	1	3	70	7	1	1	6.33333333333333
7	7	7	7	7	1	1	1	1	1	1	1	1	1	2	5	5	5	1	4	2	2	98	7	1	1.2	5
7	6	6	6	6	2	1	1	1	1	1	1	2	2	6	6	6	6	2	3	2	3	144	6.2	1.2	2.4	6
5	6	6	6	6	6	5	6	6	5	5	4	3	1	4	7	7	7	2	1	2	3	150	5.8	5.6	3.4	7
6	6	6	7	6	2	5	5	3	1	3	2	6	3	1	7	7	7	1	1	2	4	129	6.2	3.2	3	7
7	7	7	6	6	2	4	4	2	2	1	1	1	1	1	4	4	4	2	2	2	3	110	6.6	2.8	1	4
7	7	7	7	7	1	1	1	1	1	1	1	1	1	7	3	3	7	1	3	1	2	75	7	1	2.2	4.33333333333333
5	5	6	5	4	3	4	2	6	3	4	1	3	5	2	7	7	7	1	2	4	3	191	5	3.6	3	7
4	4	4	7	5	4	4	4	4	4	3	2	3	4	3	3	3	3	1	1	2	3	128	4.8	4	3	3
5	5	5	5	5	2	4	4	4	4	5	2	5	5	5	5	4	5	2	2	2	4	160	5	3.6	4.4	4.66666666666667
5	5	5	5	5	4	5	4	4	4	5	3	3	4	4	4	4	4	2	2	3	4	175	5	4.2	3.8	4
5	5	5	6	5	5	6	3	5	5	6	3	6	6	7	7	7	7	1	1	4	4	237	5.2	4.8	5.6	7
4	6	6	7	6	3	5	3	4	2	4	4	4	6	6	7	7	7	2	2	4	4	186	5.8	3.4	4.8	7
5	6	6	5	6	1	1	1	1	1	6	3	6	6	6	5	6	6	2	2	4	3	197	5.6	1	5.4	5.66666666666667
6	6	5	5	5	6	6	6	6	6	6	5	5	5	5	6	6	6	1	1	2	3	193	5.4	6	5.2	6
5	6	5	4	4	3	2	1	1	2	5	3	5	5	6	7	7	7	2	1	3	3	149	4.8	1.8	4.8	7
5	5	5	4	5	2	2	2	2	4	6	2	2	6	6	6	6	6	1	1	3	4	180	4.8	2.4	4.4	6
6	5	5	5	5	3	4	3	3	3	4	3	3	3	3	5	4	5	2	1	3	3	177	5.2	3.2	3.2	4.66666666666667
5	5	5	6	7	6	5	4	5	5	6	3	6	6	6	3	5	4	2	1	4	3	233	5.6	5	5.4	4
4	6	6	5	4	2	2	2	2	2	6	2	5	5	6	5	5	5	1	1	3	3	167	5	2	4.8	5
5	4	6	6	5	1	2	3	2	2	2	2	1	1	2	5	4	6	2	1	2	3	120	5.2	2	1.6	5
5	5	5	5	5	3	5	5	5	5	2	2	1	1	3	4	4	4	2	2	4	3	172	5	4.6	1.8	4
6	5	6	5	5	7	6	7	6	5	7	6	7	7	7	5	5	5	1	2	4	3	236	5.4	6.2	6.8	5
6	6	6	5	6	3	4	3	2	4	6	2	3	6	6	7	6	7	2	1	3	3	148	5.8	3.2	4.6	6.66666666666667
5	5	6	6	6	6	6	6	6	6	6	6	6	6	6	6	6	6	1	1	3	3	215	5.6	6	6	6
6	5	6	6	6	6	7	6	6	5	7	5	7	7	7	6	7	7	2	1	4	4	267	5.8	6	6.6	6.66666666666667
4	5	5	6	6	5	5	5	5	6	6	2	5	6	5	5	4	4	2	1	3	3	211	5.2	5.2	4.8	4.33333333333333
6	6	5	5	5	4	3	4	3	3	5	6	5	3	2	5	4	5	2	1	2	2	187	5.4	3.4	4.2	4.66666666666667
4	4	4	4	4	4	4	4	4	3	4	3	3	4	4	5	5	5	1	2	2	4	164	4	3.8	3.6	5
7	7	7	7	7	1	1	1	1	1	1	1	1	1	1	1	1	1	1	2	4	2	165	7	1	1	1
7	7	7	7	6	6	6	5	5	4	5	5	4	4	4	3	2	3	1	2	2	4	213	6.8	5.2	4.4	2.66666666666667
5	7	7	7	7	2	2	1	1	4	1	1	1	1	1	6	5	7	2	1	3	2	100	6.6	2	1	6
7	5	7	4	6	4	5	4	4	3	2	3	2	2	3	3	2	3	1	1	3	3	163	5.8	4	2.4	2.66666666666667
6	6	6	5	6	5	4	5	5	5	6	4	6	6	6	5	5	4	2	1	4	2	206	5.8	4.8	5.6	4.66666666666667
6	6	6	5	6	4	4	4	4	4	5	2	6	6	3	5	5	6	1	2	3	4	162	5.8	4	4.4	5.33333333333333
5	6	5	6	7	4	4	4	4	4	4	3	3	4	3	4	4	7	2	2	3	4	173	5.8	4	3.4	5
6	7	7	7	7	1	1	1	1	1	4	2	4	4	3	5	4	7	2	2	2	4	109	6.8	1	3.4	5.33333333333333
5	6	5	6	6	2	2	2	2	2	6	4	6	6	7	4	4	4	2	1	4	3	168	5.6	2	5.8	4
4	6	5	7	6	4	4	2	2	2	6	2	3	4	2	6	7	7	2	2	4	4	183	5.6	2.8	3.4	6.66666666666667
